# Supplementary material for: Binding Free Energy Calculation Based on the Fragment Molecular Orbital Method and Its Application in Designing Novel SHP-2 Allosteric Inhibitors
Source: Int J Mol Sci. 2024 Jan 4;25(1):671. doi: 10.3390/ijms25010671 (PMC10779950; doi:10.3390/ijms25010671)
Supplement: Supplementary file 1 [file ijms-25-00671-s001.zip]

Archive with 2 entries (2 files):
- Supplemental data.xlsx
- Supporting Information.pdf
