# Supplementary material for: Binding Free Energy Calculation Based on the Fragment Molecular Orbital Method and Its Application in Designing Novel SHP-2 Allosteric Inhibitors
Source: Int J Mol Sci. 2024 Jan 4;25(1):671. doi: 10.3390/ijms25010671 (PMC10779950; doi:10.3390/ijms25010671)
Supplement: Supplementary file 1 [file ijms-25-00671-s001.zip › Supplemental data.xlsx]

## Sheet: Table captions
	Name	Title
Table 1	CDK8	The detailed results of the ligands targeting CDK8, including the experimental results, FMO results,FMO-COSMO results,FMO-GBSA results,FMO-PBSA results,FMO-COSMO-SE(FMOScore) results,FMO-COSMO-SE-IE results, MM/PBSA results, MM/GBSA results, Vina results,and other statistical results.
Table 2	c-Met	The detailed results of the ligands targeting c-Met, including the experimental results, FMO results,FMO-COSMO results,FMO-GBSA results,FMO-PBSA results,FMO-COSMO-SE(FMOScore) results,FMO-COSMO-SE-IE results, MM/PBSA results, MM/GBSA results, Vina results,and other statistical results.
Table 3	Eg5	The detailed results of the ligands targeting Eg5, including the experimental results, FMO results,FMO-COSMO results,FMO-GBSA results,FMO-PBSA results,FMO-COSMO-SE(FMOScore) results,FMO-COSMO-SE-IE results, MM/PBSA results, MM/GBSA results, Vina results,and other statistical results.
Table 4	HIF-2α	The detailed results of the ligands targeting HIF-2α, including the experimental results, FMO results,FMO-COSMO results,FMO-GBSA results,FMO-PBSA results,FMO-COSMO-SE(FMOScore) results,FMO-COSMO-SE-IE results, MM/PBSA results, MM/GBSA results, Vina results,and other statistical results.
Table 5	PFKFB3	The detailed results of the ligands targeting PFKFB3, including the experimental results, FMO results,FMO-COSMO results,FMO-GBSA results,FMO-PBSA results,FMO-COSMO-SE(FMOScore) results,FMO-COSMO-SE-IE results, MM/PBSA results, MM/GBSA results, Vina results,and other statistical results.
Table 6	SHP-2	The detailed results of the ligands targeting SHP-2, including the experimental results, FMO results,FMO-COSMO results,FMO-GBSA results,FMO-PBSA results,FMO-COSMO-SE(FMOScore) results,FMO-COSMO-SE-IE results, MM/PBSA results, MM/GBSA results, Vina results,and other statistical results.
Table 7	SYK	The detailed results of the ligands targeting SYK, including the experimental results, FMO results,FMO-COSMO results,FMO-GBSA results,FMO-PBSA results,FMO-COSMO-SE(FMOScore) results,FMO-COSMO-SE-IE results, MM/PBSA results, MM/GBSA results, Vina results,and other statistical results.
Table 8	TNKS2	The detailed results of the ligands targeting TNKS2, including the experimental results, FMO results,FMO-COSMO results,FMO-GBSA results,FMO-PBSA results,FMO-COSMO-SE(FMOScore) results,FMO-COSMO-SE-IE results, MM/PBSA results, MM/GBSA results, Vina results,and other statistical results.
Table 9	SHP-2	The detailed results of the ligands targeting SHP-2, including the experimental results, FMO results, FMO-COSMO-SE(FMOScore) results.

## Sheet: CDK8
Affinity unit	Ligand	Exp. ΔG	FEP	FMO	COSMO	GBSA	PBSA	SE	IE	FMO_COSMO	FMO_GBSA	FMO_PBSA	FMO_COSMO_SE(FMOScore)	FMO_COSMO_SE_IE	MMGBSA	MMPBSA	Vina	Δprep-Δexp(FMOScore)	FMO(PCM)	FMO_PCM	FMO(SMD)	FMO_SMD
kcal/mol	13	-11.22	-10.82	-129.119	60.7095	28.6993	74.5914	12.6322	14.8616	-11.8472	-11.9475	-11.8324	-11.8626	-11.8671	-52.105	-6.213	-10.6	-0.642571	-124.878	-13.4595	-126.076	-13.5037
kcal/mol	14	-8.29	-7.6	-76.012	48.021	23.6998	49.1683	17.2367	8.55947	-8.5047	-8.55426	-8.5946	-8.47596	-8.56397	-35.358	-9.89	-8.3	-0.185957	-73.933	-7.44826	-74.66	-7.4304
kcal/mol	15	-7.64	-7.17	-88.116	58.0743	26.7529	61.1116	11.0833	15.3518	-9.57632	-9.46434	-9.27549	-9.58162	-9.52723	-43.436	-9.078	-9.6	-1.94162	-84.387	-8.68177	-84.887	-8.63842
kcal/mol	16	-9.24	-8.46	-78.741	46.8176	18.8868	51.7064	6.33543	18.6512	-8.59619	-8.3665	-8.74955	-8.63819	-8.49422	-39.299	-6.479	-10.5	0.601808	-77.167	-7.82985	-78.078	-7.83413
kcal/mol	17	-8.94	-7.76	-71.331	54.3648	27.4073	60.5954	17.0245	13.8327	-8.53289	-8.55146	-8.18238	-8.49598	-8.4352	-40.278	-7.09	-10.4	0.444017	-68.381	-6.79316	-69.172	-6.78215
kcal/mol	18	-10.91	-8.74	-93.127	56.7125	31.4094	67.4791	6.92647	12.111	-9.78101	-10.0834	-9.54417	-9.81645	-9.87646	-41.234	-5.165	-10.3	1.09355	-88.64	-9.1836	-89.264	-9.15544
kcal/mol	19	-10.67	-9.34	-95.063	55.168	23.7538	67.1356	8.05227	14.8986	-9.81603	-9.64728	-9.67399	-9.84721	-9.8257	-44.179	-0.797	-10.8	0.822791	-88.785	-9.20071	-89.707	-9.20776
kcal/mol	20	-10.64	-9.71	-109.911	41.0057	30.0778	71.4597	16.7932	14.8986	-9.98444	-10.9479	-10.6051	-9.98475	-9.93488	-49.861	-8.479	-10.3	0.655247	-101.073	-10.6506	-102.085	-10.6699
kcal/mol	21	-9.7	-9.64	-103.864	59.9562	23.2401	64.2374	14.8686	12.2617	-10.4861	-10.1138	-10.2766	-10.4745	-10.5104	-45.515	-4.518	-11.3	-0.774464	-102.941	-10.871	-103.508	-10.8379
kcal/mol	22	-10.22	-10.08	-97.622	54.1752	22.9069	64.7184	19.0818	8.83679	-9.9077	-9.73309	-9.86381	-9.87264	-9.97495	-44.001	-2.19	-10.7	0.347359	-95.867	-10.0363	-96.515	-10.0119
kcal/mol	23	-8.96	-9.13	-95.595	46.8102	29.2829	70.1639	13.2913	13.9092	-9.48246	-10.0726	-9.68069	-9.49039	-9.46937	-47	-6.119	-11.5	-0.530394	-93.762	-9.78796	-94.081	-9.72442
kcal/mol	24	-10.28	-7.84	-98.647	54.0395	25.7677	60.8927	7.10882	14.2592	-9.95574	-9.99603	-9.96636	-9.996	-10.0003	-41.393	-6.268	-11	0.283997	-95.617	-10.0068	-96.335	-9.99067
kcal/mol	25	-9.74	-11.04	-80.523	49.3794	28.1224	67.5864	14.2116	11.6432	-8.80076	-9.12806	-8.71875	-8.79187	-8.81318	-41.53	-2.067	-10.4	0.948133	-69.717	-6.9508	-71.138	-7.01438
kcal/mol	27	-8.41	-11.43	-94.471	43.6657	30.8466	79.8043	13.9639	13.2565	-9.2873	-10.1201	-9.5177	-9.29386	-9.28494	-48.68	0.278	-9.9	-0.883856	-87.041	-8.99493	-87.808	-8.98345
kcal/mol	28	-6.17	-9.08	-77.312	31.8773	7.3107	60.5622	13.8307	9.97713	-7.8747	-7.45794	-8.5739	-7.8855	-7.94103	-53.677	1.285	-10.8	-1.7155	-69.836	-6.96484	-71.159	-7.01686
kcal/mol	29	-9.2	-11.69	-104.171	56.5794	11.4557	70.6988	19.849	16.1617	-10.3562	-9.28957	-10.2367	-10.3173	-10.2206	-62.076	-8.576	-10.1	-1.11735	-96.178	-10.073	-97.713	-10.1534
kcal/mol	30	-11.63	-11.66	-144.593	62.5314	25.2431	79.5349	15.0227	14.9593	-12.74	-12.5853	-12.7987	-12.747	-12.7584	-50.397	3.895	-11.3	-1.11701	-137.642	-14.9655	-138.598	-14.9828
kcal/mol	31	-11.87	-11.95	-133.688	59.9907	34.2849	85.4225	15.0227	19.6182	-12.0565	-12.6077	-12.0308	-12.0602	-11.9263	-53.876	-2.738	-11.5	-0.190225	-124.993	-13.473	-125.27	-13.4085
kcal/mol	32	-9.49	-9.69	-105.69	60.6664	24.6835	63.3217	7.19203	12.668	-10.6129	-10.3212	-10.4045	-10.6493	-10.7103	-40.699	-2.061	-10.6	-1.15931	-103.588	-10.9474	-104.153	-10.9141
kcal/mol	33	-11.05	-9.92	-115.292	48.8335	24.713	66.064	10.6465	16.6313	-10.6061	-10.8723	-11.0071	-10.6392	-10.579	-44.21	-2.859	-11.2	0.410829	-107.672	-11.4293	-108.214	-11.3938
kcal/mol	34	-11.13	-11.5	-114.184	45.054	20.1576	65.5052	26.6364	11.8923	-10.3843	-10.4836	-10.9398	-10.3213	-10.3199	-43.724	1.623	-11.4	0.808738	-105.404	-11.1617	-106.513	-11.1929
kcal/mol	35	-11.46	-11.37	-114.187	57.0162	30.0464	71.9993	12.1508	10.0452	-10.902	-11.1901	-10.8798	-10.9161	-11.0371	-50.302	-8.35	-10.7	0.543872	-104.895	-11.1016	-105.99	-11.1311
kcal/mol	36	-11.22	-11.72	-117.11	52.1782	21.0629	66.4583	24.2576	12.6266	-10.8465	-10.7155	-11.1224	-10.792	-10.7883	-48.208	-2.812	-10.7	0.427957	-110.178	-11.725	-110.329	-11.6437
kcal/mol	37	-11.46	-12.51	-119.685	60.9866	24.5406	68.8811	11.0153	17.01	-11.363	-11.1111	-11.2683	-11.3829	-11.3229	-49.705	-5.365	-11.4	0.0771244	-111.437	-11.8735	-112.244	-11.8699
kcal/mol	38	-11.32	-11.67	-119.997	57.6664	22.3465	67.8677	11.9277	10.8598	-11.2357	-10.9723	-11.2981	-11.2538	-11.3604	-50.578	-5.057	-11.8	0.0662398	-112.015	-11.9417	-112.807	-11.9364
kcal/mol	39	-11.46	-11.89	-115.696	55.376	23.952	71.5869	18.1382	9.6457	-10.9104	-10.841	-10.9823	-10.8899	-10.9966	-53.982	-6.347	-10.8	0.570136	-106.432	-11.2829	-106.506	-11.1921
kcal/mol	40	-11.13	-11.59	-110.659	72.7754	26.4796	74.1203	18.2808	15.4364	-11.3981	-10.7336	-10.6293	-11.355	-11.3028	-52.305	-4.664	-11.1	-0.224971	-100.49	-10.5818	-100.522	-10.4852
kcal/mol	41	-11.22	-12.53	-120.14	60.029	21.7514	71.2643	18.9783	13.512	-11.3455	-10.9379	-11.276	-11.3171	-11.32	-53.575	-4.062	-11.1	-0.0970618	-111.375	-11.8662	-112.782	-11.9334
kcal/mol	42	-11.46	-10.91	-114.861	56.3681	29.4847	75.6195	12.6015	15.971	-10.9094	-11.1885	-10.8902	-10.9218	-10.8753	-52.091	-5.956	-11.4	0.538184	-101.558	-10.7078	-103.215	-10.8033
kcal/mol	43	-11.87	-11.24	-113.637	67.5431	29.246	69.9769	8.63402	11.6529	-11.3284	-11.1015	-10.8626	-11.3527	-11.4496	-46.143	-5.412	-11.9	0.517274	-101.817	-10.7384	-103.06	-10.785
kcal/mol	44	-11.46	-11.35	-107.356	53.6916	31.0637	69.387	13.0727	11.7532	-10.3988	-10.8722	-10.4572	-10.4071	-10.4659	-50.473	-12.149	-10.9	1.05291	-94.873	-9.91906	-95.572	-9.90054
kcal/mol	45	-11.13	-10.77	-107.429	61.8007	26.9332	69.772	13.4906	17.0045	-10.7535	-10.5814	-10.4584	-10.7503	-10.665	-54.704	-11.865	-10.8	0.379672	-95.325	-9.97239	-96.918	-10.0595

## Sheet: c-Met
Affinity unit	Ligand	Exp. ΔG	FEP	FMO	COSMO	GBSA	PBSA	SE	IE	FMO_COSMO	FMO_GBSA	FMO_PBSA	FMO_COSMO_SE(FMOScore)	FMO_COSMO_SE_IE	MMGBSA	MMPBSA	Vina	Δprep-Δexp(FMOScore)	FMO(PCM)	FMO_PCM	FMO(SMD)	FMO_SMD
kcal/mol	1	-9.14	-9.88	-168.662	39.4489	27.3061	68.1398	11.025	8.11893	-8.36067	-10.4487	-10.5606	-8.36098	-8.47355	-46.8255	-5.9918	-12.2	0.779015	-124.309	-9.36783	-139.136	-10.7707
kcal/mol	2	-11.25	-11.93	-166.757	-51.7517	15.8402	35.3905	23.504	30.4164	-10.7463	-10.6788	-11.1176	-10.7772	-10.7202	-50.8307	-5.9768	-10	0.472841	-147.848	-12.192	-151.519	-12.1918
kcal/mol	3	-7.46	-5.97	-107.079	-32.8253	22.9427	62.5465	13.637	9.19453	-7.2806	-6.83434	-6.84745	-7.2786	-7.2772	-44.1024	-4.4987	-11.3	0.181396	-89.451	-5.18561	-90.309	-5.16743
kcal/mol	4	-8.9	-7.41	-148.189	-25.9057	27.5792	70.2419	12.619	11.5874	-9.12534	-9.19514	-9.2445	-9.16265	-9.21533	-44.9967	-2.334	-10.4	-0.262652	-122.971	-9.2073	-124.375	-9.07677
kcal/mol	5	-9.14	-8.31	-153.582	-26.1971	28.014	70.821	12.047	9.39123	-9.39994	-9.51007	-9.56784	-9.44566	-9.53467	-47.057	-4.25	-10.4	-0.305662	-126.711	-9.65602	-128.265	-9.52318
kcal/mol	6	-12.28	-12.22	-173.866	-93.9869	33.8402	81.8157	35.963	16.0672	-12.2463	-10.5682	-10.6021	-12.2681	-12.5167	-56.6642	-8.6886	-10.7	0.0119348	-138.312	-11.0479	-142.589	-11.167
kcal/mol	7	-8.73	-9.19	-156.127	-12.7511	24.2062	67.9295	11.975	9.14002	-9.16018	-9.77976	-9.78569	-9.19541	-9.2889	-49.9182	-6.1949	-11.4	-0.465411	-123.678	-9.29212	-126.467	-9.31685
kcal/mol	8	-10.06	-9.12	-159.813	-39.7543	28.2588	76.2592	40.082	23.5647	-10.0767	-9.88171	-9.84306	-10.0111	-10.1457	-50.179	-2.1786	-9.9	0.0489459	-129.341	-9.97157	-131.082	-9.84645
kcal/mol	9	-6.17	-5.92	-120.72	-18.9074	23.8728	62.6445	14.288	11.3226	-7.5767	-7.63605	-7.69347	-7.57155	-7.57487	-45.0935	-6.3218	-10.6	-1.40155	-105.809	-7.14822	-107.08	-7.09204
kcal/mol	10	-7.34	-8.36	-125.374	-13.236	28.6104	70.881	10.393	10.9111	-7.65263	-7.77622	-7.81294	-7.66475	-7.65331	-48.5932	-6.3225	-12.1	-0.324745	-110.775	-7.74404	-111.948	-7.65068
kcal/mol	11	-10.91	-12.24	-170.082	-52.5184	33.8346	77.8334	22.876	33.2701	-10.9316	-10.3382	-10.449	-10.9695	-10.8791	-48.779	-4.7801	-9.8	-0.0594807	-137.053	-10.8968	-140.296	-10.9038
kcal/mol	12	-8.6	-7.47	-116.525	-26.732	25.2147	64.3765	12.773	10.4623	-7.58202	-7.34039	-7.39695	-7.58752	-7.5833	-45.8647	-6.7029	-11	1.01248	-101.98	-6.68882	-102.724	-6.59215
kcal/mol	13	-11.17	-11.8	-162.213	-64.6268	11.7331	57.5286	22.952	29.384	-10.8717	-10.5263	-10.3786	-10.9134	-10.8589	-49.1499	-3.3543	-10.1	0.25663	-133.829	-10.51	-136.808	-10.5036
kcal/mol	14	-10.86	-9.94	-158.257	-39.2219	22.4955	71.7864	34.713	27.6558	-9.98528	-9.96094	-9.83857	-9.94265	-9.9812	-50.3503	-1.0594	-10.2	0.917347	-127.781	-9.7844	-129.99	-9.72114
kcal/mol	15	-12.28	-13.45	-209.727	-46.4694	23.5466	70.9052	33.662	51.2073	-12.7275	-13.0601	-13.0566	-12.7489	-12.5984	-54.7997	-7.4412	-11.2	-0.468926	-163.511	-14.0712	-167.334	-14.0067
kcal/mol	16	-10.42	-10.85	-175.141	-48.1932	21.3682	70.0363	49.57	42.3459	-11.0641	-11.022	-10.9243	-10.978	-10.9805	-53.953	-5.2849	-9.6	-0.557957	-142.372	-11.535	-144.402	-11.375
kcal/mol	17	-10.09	-9.64	-156.894	-30.9546	26.1947	67.9974	12.151	8.39281	-9.69308	-9.76643	-9.83198	-9.74639	-9.858	-48.6665	-6.8638	-11.9	0.343608	-126.902	-9.67894	-129.424	-9.65619
kcal/mol	18	-7.2	-6.97	-120.47	-17.5126	7.79	50.5152	13.89	28.118	-7.52642	-8.10604	-7.92809	-7.52148	-7.30573	-34.7741	7.9511	-11.3	-0.321484	-104.58	-7.00077	-106.102	-6.9798
kcal/mol	19	-8.73	-10.16	-174.795	-39.3954	34.555	90.0338	32.478	38.6742	-10.8078	-10.6031	-10.4904	-10.7925	-10.7113	-56.1566	-0.6778	-8.6	-2.06247	-143.974	-11.7272	-145.212	-11.468
kcal/mol	20	-9.61	-10.97	-151.312	-41.1346	25.8022	77.6257	36.671	30.8759	-9.69386	-9.43872	-9.28638	-9.63698	-9.6335	-51.7355	0.088	-9.1	-0.0269752	-123.807	-9.3076	-125.327	-9.18602
kcal/mol	21	-9.61	-9	-152.331	-29.4507	27.6868	74.5983	33.031	34.1163	-9.42655	-9.44385	-9.41216	-9.37609	-9.30282	-48.6241	-1.7126	-10.1	0.233914	-124.463	-9.38631	-125.825	-9.24317
kcal/mol	22	-7.75	-6.97	-122.042	-17.8647	25.3777	67.2502	13.094	11.1193	-7.61373	-7.67106	-7.68067	-7.61445	-7.61421	-43.6013	-1.7288	-10.9	0.135545	-105.529	-7.11463	-107.399	-7.12864
kcal/mol	23	-11.69	-11.62	-174.608	-45.978	15.4697	63.4625	24.918	41.0471	-10.9775	-11.1675	-11.0268	-11.0039	-10.8376	-51.6226	-3.6298	-10.3	0.686053	-138.572	-11.0791	-141.758	-11.0716
kcal/mol	24	-12.28	-12.26	-176.397	-48.7909	27.3653	75.3666	40.09	35.2911	-11.1425	-10.9175	-10.8925	-11.1025	-11.1279	-51.1058	-3.1046	-10.1	1.17747	-146.891	-12.0772	-150.125	-12.0318

## Sheet: Eg5
Affinity unit	Ligand	Exp. ΔG	FEP	FMO	COSMO	GBSA	PBSA	SE	IE	FMO_COSMO	FMO_GBSA	FMO_PBSA	FMO_COSMO_SE(FMOScore)	FMO_COSMO_SE_IE	MMGBSA	MMPBSA	Vina	Δprep-Δexp(FMOScore)	FMO(PCM)	FMO_PCM	FMO(SMD)	FMO_SMD
kcal/mol	CHEMBL1078774	-10.6	-9.17	-69.832	39.5853	15.5894	53.6955	18.8062	13.9199	-10.3804	-9.9652	-9.98129	-10.3697	-10.2261	-44.301	-6.1949	-12.9	0.230306	-62.064	-10.5358	-62.485	-10.5168
kcal/mol	CHEMBL1093087	-10.53	-11.56	-82.362	53.075	239.788	289.972	40.7621	36.7645	-10.9319	-11.0501	-11.0611	-10.7632	-10.7045	-55.1503	-4.9668	-12	-0.233228	-65.891	-10.9296	-66.514	-10.9294
kcal/mol	CHEMBL1082249	-11.22	-11.07	-90.075	43.8351	190.926	235.456	32.9838	58.543	-11.0558	-11.1734	-11.1758	-11.0497	-11.2511	-52.8324	-8.3027	-10.5	0.170287	-76.654	-12.0369	-77.647	-12.0698
kcal/mol	CHEMBL1089393	-8.38	-8.57	-60.61	-1.34631	9.9679	41.9356	5.17047	7.31304	-9.59342	-9.63118	-9.63246	-9.62853	-9.56867	-38.3896	-6.4219	-11.5	-1.24853	-49.38	-9.23083	-49.405	-9.17698
kcal/mol	CHEMBL1077227	-11.32	-10.82	-68.737	40.1748	211.481	251.555	7.60499	32.8622	-10.3539	-10.4983	-10.4878	-10.4816	-10.6091	-49.4149	-9.3405	-10.9	0.838387	-55.218	-9.83147	-56.283	-9.88149
kcal/mol	CHEMBL1078691	-10.19	-10.23	-80.609	25.8436	18.5798	52.8063	44.8036	14.1684	-10.5432	-10.3451	-10.3487	-10.2724	-9.98208	-42.5355	-8.309	-12.4	-0.0824405	-62.339	-10.5641	-62.891	-10.5583
kcal/mol	CHEMBL1086409	-9.87	-9.68	-78.831	32.6094	205.431	245.106	24.1537	64.1988	-10.5717	-10.8284	-10.8165	-10.565	-10.938	-43.0827	-3.4079	-11.9	-0.695005	-59.197	-10.2409	-58.926	-10.1522
kcal/mol	CHEMBL1082248	-11.63	-11.09	-70.238	67.5522	210.233	246.693	13.1774	41.6456	-10.7366	-10.5464	-10.526	-10.8375	-10.9965	-51.6225	-15.1624	-10.5	0.792537	-57.952	-10.1128	-57.2	-9.97542
kcal/mol	CHEMBL1084678	-11.13	-13.62	-83.443	123.765	281.289	341.522	56.996	60.2838	-11.8339	-11.2083	-11.2399	-11.5459	-11.5826	-55.9745	4.2592	-11.4	-0.415916	-72.58	-11.6178	-73.266	-11.6211
kcal/mol	CHEMBL1084115	-9.44	-9.81	-58.323	10.8415	9.8412	41.3669	5.79998	10.8893	-9.67281	-9.55204	-9.55241	-9.69316	-9.66559	-43.725	-12.1993	-11.3	-0.253159	-44.019	-8.67927	-44.308	-8.65489
kcal/mol	CHEMBL1084431	-9.8	-10.05	-76.528	16.7444	214.47	262.359	30.6172	25.0164	-10.3058	-10.7754	-10.7849	-10.1736	-10.1023	-62.5353	-14.6464	-12.1	-0.3736	-57.563	-10.0727	-60.416	-10.3048
kcal/mol	CHEMBL1085895	-10.86	-10.92	-93.627	76.1091	43.8586	88.8256	22.0453	20.0301	-11.5617	-10.8672	-10.8945	-11.7715	-11.5242	-54.9431	-9.9761	-12	-0.91147	-76.412	-12.012	-76.447	-11.9469
kcal/mol	CHEMBL1084677	-11.46	-11.84	-97.066	98.3905	281.106	322.445	42.7649	49.2232	-11.9414	-11.677	-11.655	-11.9363	-11.8821	-47.877	-6.5376	-11.4	-0.476273	-82.686	-12.6575	-83.018	-12.6199
kcal/mol	CHEMBL1086410	-11.46	-10.27	-82.77	65.1539	221.523	262.895	13.8416	36.4667	-11.0929	-11.0109	-11.0006	-11.2976	-11.3398	-59.6828	-18.3105	-12.4	0.162373	-65.225	-10.861	-65.41	-10.8164
kcal/mol	CHEMBL1083517	-11.46	-11.24	-86.617	70.4405	199.622	241.091	15.7033	36.3714	-11.2763	-11.0796	-11.0727	-11.4983	-11.506	-39.5608	1.9086	-11.6	-0.0382646	-72.307	-11.5897	-72.33	-11.5252
kcal/mol	CHEMBL1096003	-11.87	-12.16	-94.265	43.8924	240.401	289.971	39.2913	47.5264	-11.1854	-11.4619	-11.4696	-11.1349	-11.1626	-57.4012	-7.8317	-10.2	0.735122	-70.203	-11.3732	-71.591	-11.4495
kcal/mol	CHEMBL1077204	-11.05	-11.65	-91.233	51.6737	201.233	242.816	44.9174	37.866	-11.1877	-11.2433	-11.2358	-11.0443	-10.9401	-45.6668	-4.0836	-12.1	0.00565242	-81.099	-12.4942	-81.195	-12.4332
kcal/mol	CHEMBL1083836	-10.86	-10.53	-73.581	32.6416	187.109	227.731	7.34539	27.0884	-10.4104	-10.5941	-10.5886	-10.5772	-10.6276	-43.418	-2.7957	-11.7	0.282825	-59.712	-10.2938	-59.839	-10.2457
kcal/mol	CHEMBL1085666	-10.5	-10.65	-70.467	26.9125	192.102	226.115	21.0072	42.075	-10.2442	-10.5014	-10.4772	-10.1951	-10.3764	-39.3847	-5.3723	-11.4	0.304897	-56.366	-9.94959	-57.267	-9.98228
kcal/mol	CHEMBL1085692	-11.32	-12.65	-88.791	60.7569	217.635	261.458	35.1276	51.02	-11.2242	-11.207	-11.2033	-11.1983	-11.2877	-56.538	-12.7154	-10.5	0.121653	-69.144	-11.2642	-70.293	-11.3165
kcal/mol	CHEMBL1084143	-11.87	-12.24	-105.69	17.2951	240.782	286.121	43.621	59.6817	-11.2103	-11.8565	-11.8511	-11.176	-11.3051	-58.2489	-12.9098	-11.1	0.694037	-88.858	-13.2925	-89.928	-13.3277
kcal/mol	CHEMBL1096002	-11.13	-10.96	-78.586	44.0344	228.625	259.606	29.7841	31.4002	-10.7045	-10.8875	-10.848	-10.6351	-10.5945	-39.6076	-8.6272	-10.3	0.494947	-66.128	-10.9539	-66.085	-10.8855
kcal/mol	CHEMBL1089056	-9.44	-9.41	-66.776	2.93296	8.9237	41.6908	6.28736	8.4338	-9.83583	-9.84052	-9.8434	-9.91816	-9.83178	-46.3257	-13.5585	-12.7	-0.478163	-49.51	-9.24421	-50.072	-9.2453
kcal/mol	CHEMBL1093088	-11.22	-9.65	-73.481	44.7249	20.039	58.4322	9.66074	9.24027	-10.5559	-10.1039	-10.1195	-10.7056	-10.5265	-44.5296	-6.1364	-10.4	0.514365	-60.804	-10.4062	-61.518	-10.4177
kcal/mol	CHEMBL1084676	-10.71	-10.6	-73.242	57.5624	256.663	310.393	38.2237	45.5449	-10.7063	-10.7851	-10.8042	-10.4925	-10.5816	-56.015	-2.2854	-11.6	0.21755	-57.81	-10.0982	-58.514	-10.11
kcal/mol	CHEMBL1078998	-10.37	-10.45	-61.148	20.7571	8.5251	41.8277	5.78919	8.32032	-9.88163	-9.64551	-9.65063	-9.94006	-9.85699	-45.2791	-11.9765	-11.3	0.429938	-47.125	-8.99883	-47.345	-8.96597
kcal/mol	CHEMBL1084935	-10.53	-9.39	-91.863	43.4366	208.101	256.215	18.5262	26.7125	-11.1059	-11.285	-11.2943	-11.3066	-11.203	-60.0388	-11.9248	-11.5	-0.776582	-71.106	-11.4661	-74.335	-11.7305
kcal/mol	CHEMBL1088740	-8.7	-8.64	-51.02	-40.8725	9.645	42.071	5.61669	7.71695	-8.81243	-9.29992	-9.30371	-8.70584	-8.74551	-36.3993	-3.9732	-11.7	-0.0058351	-38.515	-8.11299	-38.498	-8.05978

## Sheet: HIF-2α
Affinity unit	Ligand	Exp. ΔG	FEP	FMO	COSMO	GBSA	PBSA	SE	IE	FMO_COSMO	FMO_GBSA	FMO_PBSA	FMO_COSMO_SE(FMOScore)	FMO_COSMO_SE_IE	MMGBSA	MMPBSA	Vina	Δprep-Δexp(FMOScore)	FMO(PCM)	FMO_PCM	FMO(SMD)	FMO_SMD
kcal/mol	1	-11.32	-10.08	-123.234	29.508	26.109	61.7816	30.449	11.6318	-10.2393	-9.979	-9.95914	-10.5575	-10.5159	-47.1172	-11.4446	-11.2	0.762458	-106.98	-9.95749	-113.064	-10.187
kcal/mol	7a	-10	-8.58	-104.457	37.0489	25.9826	64.4531	35.5302	9.80205	-9.73005	-9.62893	-9.61405	-9.84011	-9.83531	-49.2279	-10.7573	-10.2	0.15989	-65.828	-9.29811	-94.643	-9.69823
kcal/mol	7b	-7.39	-6.51	-69.323	39.4494	19.2856	56.1666	36.7562	7.55821	-9.09203	-8.73047	-8.81877	-9.0794	-9.11314	-47.3853	-10.5043	-6.4	-1.6894	-93.219	-9.737	-66.525	-8.95214
kcal/mol	15	-11.05	-11.29	-99.448	38.5509	27.9041	67.7999	38.2521	9.67488	-9.60789	-9.60922	-9.55166	-9.55846	-9.5497	-48.6866	-8.7908	-11.8	1.49154	-95.027	-9.76597	-95.635	-9.72455
kcal/mol	23	-7.07	-8	-112.174	43.5047	34.2486	73.0897	41.1795	10.379	-9.68238	-10.0823	-9.86549	-9.59472	-9.57056	-41.8812	-3.04	-11.1	-2.52472	-102.614	-9.88753	-104.223	-9.95242
kcal/mol	25	-10.28	-9.18	-89.581	38.4645	29.3309	65.7657	38.6378	11.1266	-9.44917	-9.48152	-9.33161	-9.34384	-9.27161	-45.9935	-9.5587	-7.1	0.936157	-87.357	-9.64307	-87.9	-9.51931
kcal/mol	30	-10.57	-10.91	-106.481	33.4052	21.2093	58.4583	39.6376	9.59103	-9.86108	-9.48629	-9.58699	-9.61251	-9.61595	-42.262	-5.0131	-9.9	0.957494	-85.808	-9.61825	-87.962	-9.52095
kcal/mol	31	-8.84	-9.42	-70.188	42.7796	20.2952	55.9976	35.7171	8.86387	-9.01658	-8.78442	-8.83415	-9.15773	-9.14496	-39.4047	-3.7023	-9.5	-0.317727	-61.868	-9.23466	-62.657	-8.84951
kcal/mol	35	-7.15	-11.51	-123.474	40.6211	23.5613	61.4526	41.4416	9.60165	-9.94437	-9.88742	-9.96023	-9.80039	-9.81799	-47.9031	-10.0117	-6.8	-2.65039	-107.953	-9.97308	-109.974	-10.105
kcal/mol	41	-9.79	-10.76	-121.375	37.2537	23.2217	58.8062	33.2919	10.243	-10.0007	-9.83602	-9.88849	-10.3135	-10.3138	-46.4346	-10.8501	-10	-0.52352	-105.158	-9.9283	-107.011	-10.0264
kcal/mol	42	-8.94	-9.77	-123.204	40.5006	25.7733	64.4658	38.6552	9.61372	-9.9432	-9.9658	-9.98876	-9.98199	-10.0011	-48.8616	-10.1692	-9.8	-1.04199	-98.367	-9.81948	-100.804	-9.8617
kcal/mol	43	-8.7	-8.95	-115.382	39.6023	26.2093	62.9645	38.1567	10.3405	-9.83969	-9.83838	-9.81557	-9.86762	-9.85265	-48.6499	-11.8947	-9.4	-1.16762	-89.944	-9.68452	-94.237	-9.68745
kcal/mol	50	-9.7	-8.86	-100.468	38.1848	17.369	51.9709	39.6946	10.2824	-9.63439	-9.23101	-9.3938	-9.48232	-9.45196	-43.5914	-8.9895	-6.1	0.217682	-89.964	-9.68484	-90.72	-9.59413
kcal/mol	54	-9.31	-8.31	-109.712	34.5034	23.323	61.6309	34.441	8.8057	-9.88428	-9.62535	-9.68727	-10.0196	-10.0585	-45.474	-7.1661	-6.5	-0.709635	-97.355	-9.80327	-98.759	-9.80744
kcal/mol	57	-10.67	-10.88	-116.97	42.3908	29.5994	67.4784	50.218	8.83109	-9.79061	-9.99532	-9.89813	-9.08425	-9.11431	-49.8698	-11.9908	-7.5	1.58575	-90.879	-9.6995	-93.702	-9.67326
kcal/mol	61	-10.11	-9.47	-130.987	41.1477	24.8576	60.3223	41.2499	9.95579	-10.0528	-10.0744	-10.0976	-9.9559	-9.96924	-45.1539	-9.6892	-10.9	0.154096	-115.353	-10.0917	-116.841	-10.2872
kcal/mol	67	-10.17	-11.2	-104.379	29.6247	18.6363	51.0368	28.5145	6.45194	-9.92845	-9.35069	-9.46143	-10.3256	-10.4497	-42.0321	-9.6317	-10.9	-0.155556	-90.141	-9.68768	-91.662	-9.61913
kcal/mol	84	-7.58	-8.81	-99.474	37.2882	18.4963	51.8243	37.4834	11.0611	-9.64228	-9.25521	-9.37229	-9.61337	-9.55614	-41.428	-8.1	-11.1	-2.03337	-87.522	-9.64572	-88.746	-9.54176
kcal/mol	124	-10.12	-9.93	-77.959	75.0783	21.9323	51.1095	45.1568	7.91346	-8.27475	-8.98902	-8.93437	-8.59918	-8.60708	-40.2013	-11.0241	-10.6	1.52082	-67.179	-9.31976	-68.005	-8.99141
kcal/mol	155	-10.5	-10	-125.662	35.5318	29.5947	68.0248	40.1841	8.09986	-10.117	-10.155	-10.0779	-9.93838	-10.0156	-50.1554	-11.7253	-11	0.561622	-100.22	-9.84918	-103.142	-9.92374
kcal/mol	156	-9.74	-9.35	-120.89	43.4133	31.7547	71.3944	45.2177	10.9718	-9.8271	-10.1486	-10.0205	-9.49161	-9.45292	-44.6488	-5.0091	-7.1	0.248386	-94.797	-9.76228	-97.584	-9.77626
kcal/mol	163	-11.01	-10	-135.583	43.3623	25.1536	64.3866	33.7442	7.81249	-10.0683	-10.1701	-10.2352	-10.5411	-10.6414	-48.0301	-8.7971	-11.6	0.46888	-111.341	-10.0274	-114.057	-10.2134
kcal/mol	164	-6.76	-6.88	-94.944	95.7947	20.6349	61.3592	60.5647	8.95082	-7.99481	-9.25248	-9.38915	-7.8448	-7.81309	-49.23	-8.5057	-10.2	-1.0848	-73.422	-9.41979	-75.291	-9.18474
kcal/mol	165	-9.24	-9.04	-108.377	34.559	23.9115	62.5698	38.1408	9.33041	-9.861	-9.62298	-9.67117	-9.74631	-9.76191	-48.3021	-9.6438	-6.5	-0.506307	-92.943	-9.73258	-94.396	-9.69167
kcal/mol	167	-10.67	-10.9	-132.085	39.6439	24.8208	64.9616	39.7869	8.73383	-10.1112	-10.0932	-10.1718	-10.0784	-10.1386	-49.9189	-9.7781	-10.8	0.591621	-106.692	-9.95288	-109.605	-10.0952
kcal/mol	206	-10.12	-8.72	-106.163	40.8969	22.5726	63.2931	40.4164	8.00772	-9.6544	-9.53181	-9.63508	-9.53675	-9.59255	-52.3043	-11.5838	-10.9	0.583249	-89.253	-9.67345	-90.945	-9.6001
kcal/mol	215	-10.6	-10.04	-125.22	43.1759	21.5855	60.9288	40.0407	7.82415	-9.90416	-9.84508	-9.98921	-9.92162	-10.0048	-51.3124	-11.9691	-7.1	0.678384	-100.624	-9.85565	-103.115	-9.92302
kcal/mol	224	-9.66	-10.72	-115.052	38.0386	34.6798	69.378	37.0554	9.30266	-9.87636	-10.1515	-9.8812	-9.93867	-9.9621	-41.6513	-6.9531	-10.8	-0.278668	-97.87	-9.81152	-99.403	-9.82453
kcal/mol	227	-10.76	-11.78	-102.663	30.4361	28.9338	64.8049	34.1913	12.054	-9.87862	-9.70714	-9.58217	-9.91084	-9.82738	-48.5008	-12.6297	-10.9	0.849163	-82.526	-9.56566	-84.563	-9.43076
kcal/mol	231	-10.02	-10.63	-124.421	41.0482	29.6295	67.2984	40.9329	8.54157	-9.94834	-10.1335	-10.045	-9.85158	-9.90845	-46.6619	-8.9929	-10.6	0.168422	-99.491	-9.83749	-101.951	-9.89214
kcal/mol	234	-10.35	-10.56	-128.389	35.9031	26.4082	65.3155	36.133	12.8343	-10.1515	-10.0851	-10.1019	-10.2609	-10.1746	-49.2731	-10.3659	-11	0.089109	-103.035	-9.89428	-106.075	-10.0016
kcal/mol	235	-10.12	-9.42	-107.096	42.8639	31.9353	69.0562	39.4401	9.05338	-9.61673	-9.90176	-9.71861	-9.61536	-9.63462	-46.6514	-9.5305	-11.2	0.504641	-90.217	-9.6889	-91.905	-9.62558
kcal/mol	237	-9.55	-9.67	-127.999	24.1738	22.3613	60.8087	34.9466	11.0065	-10.4606	-9.92542	-10.0434	-10.3603	-10.3453	-45.4713	-7.0239	-7.8	-0.810282	-103.231	-9.89742	-104.252	-9.95319
kcal/mol	251	-10.24	-9.61	-120.639	33.5334	21.4817	64.8909	38.8052	12.9714	-10.0887	-9.75692	-9.9423	-9.93913	-9.83809	-51.2598	-7.8505	-11.5	0.300871	-110.715	-10.0173	-111.031	-10.1331
kcal/mol	252	-9.71	-9.57	-136.671	36.578	29.0849	68.604	38.0904	12.7133	-10.2685	-10.3382	-10.3044	-10.2869	-10.2125	-50.2719	-10.7528	-7	-0.576949	-112.52	-10.0463	-114.964	-10.2374
kcal/mol	254	-9.55	-10.23	-120.452	37.1242	24	67.8429	39.7633	9.7163	-9.98909	-9.84837	-9.9718	-9.86302	-9.87601	-55.5487	-11.7058	-7	-0.313016	-103.904	-9.9082	-103.622	-9.93648
kcal/mol	256	-10.67	-9.16	-133.746	40.5115	24.424	63.3039	38.2018	11.9261	-10.115	-10.1088	-10.1863	-10.2143	-10.1628	-45.8161	-6.9362	-11.5	0.455749	-119.452	-10.1573	-120.81	-10.3925
kcal/mol	266	-10.53	-9.94	-121.465	39.6395	35.4305	71.1747	35.9942	12.2828	-9.93798	-10.2977	-10.0296	-10.1288	-10.0528	-44.8875	-9.1433	-11.2	0.401204	-101.738	-9.8735	-104.244	-9.95298
kcal/mol	289	-10.91	-11.65	-100.105	41.4133	27.8864	67.1342	38.6213	9.44574	-9.54163	-9.62063	-9.55729	-9.53964	-9.53823	-46.6826	-7.4348	-11	1.37036	-83.576	-9.58249	-85.301	-9.45035
kcal/mol	290	-10.57	-11.2	-102.563	44.3532	25.9052	60.778	38.2939	8.25318	-9.50268	-9.59118	-9.53483	-9.60176	-9.64479	-48.1912	-13.3183	-6.9	0.968244	-87.951	-9.65259	-89.541	-9.56285
kcal/mol	336	-9.82	-9.88	-130.007	39.9722	28.8573	70.407	43.5536	9.18484	-10.0685	-10.2071	-10.1916	-9.78569	-9.82425	-49.2014	-7.6517	-11	0.0343053	-105.387	-9.93197	-107.779	-10.0468
kcal/mol	338	-10.76	-9.28	-134.246	44.1391	28.9147	69.2548	34.1713	13.2751	-10.0256	-10.2872	-10.2633	-10.4851	-10.3875	-49.5697	-9.2296	-11.9	0.274898	-109.838	-10.0033	-112.474	-10.1714

## Sheet: PFKFB3
Affinity unit	Ligand	Exp. ΔG	FEP	FMO	COSMO	GBSA	PBSA	SE	IE	FMO_COSMO	FMO_GBSA	FMO_PBSA	FMO_COSMO_SE(FMOScore)	FMO_COSMO_SE_IE	MMGBSA	MMPBSA	Vina	Δprep-Δexp(FMOScore)	FMO(PCM)	FMO_PCM	FMO(SMD)	FMO_SMD
kcal/mol	19	-7.55	-8.58	-92.477	35.4523	32.5185	69.029	22.4076	10.006	-7.41431	-7.79551	-7.83026	-7.26023	-7.41336	-29.754	5.7597	-9.5	0.289768	-83.631	-7.89483	-81.505	-7.86653
kcal/mol	20	-8.52	-7.26	-107.015	44.4579	35.5407	66.5441	13.5306	15.9435	-8.3749	-8.65361	-8.53504	-8.42103	-8.41384	-26.987	2.6602	-9	0.0989677	-90.787	-7.60385	-77.532	-8.40799
kcal/mol	23	-7.91	-8.77	-100.38	45.404	36.5937	74.8564	19.4373	22.0719	-8.12974	-8.32822	-8.38134	-8.0263	-7.83146	-34.172	4.0907	-11.5	-0.116296	-87.975	-9.00103	-96.609	-8.19522
kcal/mol	24	-8.87	-9.79	-110.197	51.8177	38.1958	70.3369	21.0201	10.1664	-8.7911	-8.89572	-8.79077	-8.62374	-8.73586	-36.4089	-4.2678	-10.8	0.246255	-92.363	-8.36876	-87.976	-8.52724
kcal/mol	26	-9.17	-9.37	-122.058	58.44	38.7605	77.5002	21.0201	14.4377	-9.5471	-9.54404	-9.58082	-9.35476	-9.3331	-34.5625	4.1772	-10.1	-0.184756	-103.266	-9.31485	-100.894	-9.35222
kcal/mol	29	-9.65	-10.12	-102.22	64.9401	39.0111	80.986	9.82019	9.69294	-8.95443	-8.49225	-8.62132	-9.06385	-9.18793	-39.0761	2.8988	-10.6	0.586153	-84.45	-7.95269	-82.295	-7.9285
kcal/mol	30	-9.2	-9.41	-107.198	47.6742	25.2237	62.0268	10.3002	14.1759	-8.50559	-8.38239	-8.43895	-8.63003	-8.67258	-34.9753	1.8277	-11.4	0.569966	-92.305	-8.38128	-88.147	-8.52285
kcal/mol	31	-9.28	-10.4	-107.888	59.1837	37.6388	77.4977	21.5275	11.7867	-8.97473	-8.75734	-8.83715	-8.7825	-8.83027	-36.0486	3.8104	-11.6	0.497496	-92.935	-8.60019	-91.136	-8.57052
kcal/mol	33	-8.61	-10.09	-112.123	48.9405	29.5425	66.8005	19.2814	17.7782	-8.7628	-8.76282	-8.8091	-8.64444	-8.55941	-27.4805	9.7774	-9.9	-0.034436	-97.309	-8.87381	-94.872	-8.90148
kcal/mol	34	-9.97	-10.37	-129.382	63.8837	44.443	83.7868	25.3604	13.5498	-10.0657	-10.0896	-10.1123	-9.74165	-9.71864	-39.2659	0.0779	-11	0.22835	-114.9	-10.1802	-112.709	-10.2325
kcal/mol	35	-10.14	-10.54	-139.477	71.9152	41.5911	80.5747	20.5245	15.5639	-10.8007	-10.5507	-10.5669	-10.5775	-10.4929	-36.6845	2.2991	-12	-0.437485	-123.755	-11.1224	-125.574	-10.9025
kcal/mol	36	-7.44	-7.98	-96.729	47.7818	34.0011	71.8411	24.2576	18.2629	-8.06582	-8.06278	-8.11919	-7.83542	-7.72567	-40.277	-2.437	-9	-0.395418	-91.362	-8.55141	-90.47	-8.4515
kcal/mol	37	-10	-12.26	-130.139	54.6654	45.0647	73.9446	12.7434	14.0115	-9.74546	-10.147	-9.9217	-9.76863	-9.79164	-36.6845	2.2991	-12.6	0.231367	-113.782	-10.5422	-117.652	-10.1479
kcal/mol	38	-8.76	-7.23	-98.651	51.7341	34.0055	72.7819	20.4522	13.5625	-8.29837	-8.16547	-8.24207	-8.15812	-8.17856	-34.3182	4.4582	-8.1	0.601877	-82.424	-7.67694	-78.53	-7.7752
kcal/mol	39	-7.2	-5.77	-76.948	32.3758	37.1308	69.3963	18.2012	15.57	-6.63831	-7.09245	-7.02392	-6.61651	-6.63607	-20.9921	8.114	-10.6	0.583492	-68.18	-6.53838	-62.984	-6.69741
kcal/mol	41	-7.39	-7.65	-84.732	45.9136	31.4621	66.7755	11.2566	17.9084	-7.48576	-7.35344	-7.37109	-7.612	-7.55334	-27.6254	7.688	-9.4	-0.222	-71.492	-6.64157	-64.393	-6.94802
kcal/mol	42	-8.47	-8.05	-92.738	51.5189	33.0887	65.0686	10.4131	16.2606	-8.03944	-7.82496	-7.75129	-8.16875	-8.14392	-28.6694	3.3106	-9.1	0.30125	-77.171	-7.30709	-73.48	-7.37772
kcal/mol	43	-8	-8.82	-97.929	52.2255	33.3973	65.9785	8.4363	12.7674	-8.28654	-8.11038	-8.045	-8.46086	-8.53596	-29.4024	3.1787	-9.2	-0.460857	-77.107	-7.41387	-74.938	-7.37288
kcal/mol	44	-9.95	-8.52	-117.846	58.6208	38.9385	74.1433	8.4363	19.9524	-9.37543	-9.32412	-9.28124	-9.51676	-9.37866	-33.995	1.2099	-8.7	0.433238	-100.941	-9.22081	-99.61	-9.1763
kcal/mol	46	-7.86	-6.35	-101.546	49.5292	34.343	67.8134	10.5799	14.0873	-8.33685	-8.32915	-8.27774	-8.45635	-8.49585	-28.5092	4.9612	-9.8	-0.596354	-84.618	-8.03054	-83.358	-7.94121
kcal/mol	47	-8.33	-6.3	-113.688	46.9886	29.1685	63.9537	10.3691	13.2127	-8.75455	-8.83615	-8.82462	-8.87171	-8.94232	-28.1352	6.65	-9.2	-0.541707	-98.77	-9.03816	-97.116	-9.01203
kcal/mol	48	-8.01	-6.78	-106.184	52.228	38.8613	75.9401	10.7081	15.7279	-8.63664	-8.6997	-8.71128	-8.74281	-8.73018	-29.8386	7.2403	-10.4	-0.732811	-90.033	-8.41548	-88.614	-8.35094
kcal/mol	49	-7.93	-6.68	-97.602	44.5189	37.0791	70.6981	24.2103	12.1619	-7.97813	-8.1932	-8.13826	-7.75425	-7.82049	-29.9101	3.7089	-10.7	0.175754	-80.377	-7.6683	-78.412	-7.62031
kcal/mol	52	-10.4	-9.24	-143.355	63.1418	38.9329	76.8099	11.1469	11.0156	-10.6298	-10.6852	-10.6823	-10.6648	-10.7538	-31.9745	5.9025	-10	-0.264837	-130.464	-11.354	-128.737	-11.4102
kcal/mol	53	-7	-8.04	-99.473	59.2311	39.1434	79.4905	20.5201	13.5938	-8.61976	-8.34926	-8.44217	-8.46262	-8.46335	-39.3393	1.0078	-10	-1.46262	-96.112	-8.86964	-94.815	-8.81091
kcal/mol	54	-8.18	-8.1	-96.084	50.1626	38.4272	74.7071	11.6459	18.4377	-8.12947	-8.14891	-8.1524	-8.22556	-8.14081	-38.5319	-2.252	-9.9	-0.0455635	-94.446	-8.6984	-92.477	-8.68485
kcal/mol	55	-10.64	-11.98	-128.477	60.2317	42.14	78.9883	10.1995	10.6307	-9.88774	-9.97862	-9.9525	-9.96871	-10.078	-33.8847	2.9636	-10.1	0.67129	-124.588	-10.9153	-122.747	-10.9656
kcal/mol	56	-10.57	-11.72	-129.081	64.3979	40.0036	80.7348	11.0683	10.6307	-10.0726	-9.95266	-10.0251	-10.1222	-10.2187	-39.6834	1.0478	-9.7	0.447756	-120.828	-10.6435	-119.036	-10.6811
kcal/mol	57	-10.47	-11.1	-142.575	59.7539	37.6728	76.2386	11.7738	18.8378	-10.4672	-10.6093	-10.628	-10.4931	-10.3737	-35.1804	3.3854	-12.4	-0.0231143	-129.336	-11.3068	-128.092	-11.3248
kcal/mol	58	-9.13	-8.36	-111.406	57.9328	33.6324	68.1569	10.0058	10.6498	-9.07609	-8.83595	-8.80321	-9.18435	-9.29917	-33.2133	1.3111	-10.2	-0.0543514	-94.466	-8.78585	-93.671	-8.68637
kcal/mol	59	-8.12	-6.95	-106.349	45.0058	42.0001	77.8292	9.76264	23.0183	-8.3676	-8.79399	-8.76414	-8.51209	-8.31971	-28.8691	6.96	-9.8	-0.392088	-88.409	-8.29537	-86.974	-8.22806
kcal/mol	60	-8.14	-7.37	-94.141	49.889	35.4401	70.5063	20.6675	12.042	-8.03663	-7.96387	-7.95215	-7.89897	-7.96512	-34.086	0.9802	-9.6	0.241035	-89.003	-8.22697	-86.04	-8.273
kcal/mol	62	-7.69	-6.28	-105.494	47.71	27.1136	65.0277	12.4328	15.111	-8.43471	-8.34293	-8.41974	-8.505	-8.51569	-33.1603	4.7538	-10.1	-0.815005	-79.755	-7.61652	-77.705	-7.57324
kcal/mol	63	-8.56	-8.1	-108.331	55.2857	41.5537	79.7766	11.3807	13.2725	-8.84453	-8.8876	-8.91372	-8.92503	-8.97041	-37.6855	0.5374	-11	-0.365031	-90.054	-8.39791	-88.374	-8.35253
kcal/mol	64	-9.42	-9.29	-116.903	59.3359	39.5836	70.9868	9.54911	16.3123	-9.36278	-9.29137	-9.1579	-9.47459	-9.43161	-29.0962	2.3071	-11.3	-0.054592	-99.541	-9.10261	-97.996	-9.07037
kcal/mol	65	-9.49	-9.34	-103.89	60.6818	37.0144	75.6269	9.67178	17.5096	-8.86248	-8.52698	-8.58357	-8.98213	-8.90238	-34.3689	4.2436	-11.3	0.507868	-86.762	-7.92061	-81.857	-8.10344
kcal/mol	67	-10.24	-10.57	-141.638	67.2974	38.8743	73.7941	11.3985	13.9855	-10.7158	-10.592	-10.5216	-10.7382	-10.7344	-41.3085	-6.3887	-11.7	-0.498173	-125.978	-11.0547	-124.65	-11.0707
kcal/mol	68	-9.78	-11.32	-112.412	61.5728	44.0543	79.2246	11.5502	18.0779	-9.25786	-9.17348	-9.11497	-9.3177	-9.21489	-42.7052	-7.5349	-9.7	0.462299	-106.713	-9.58408	-104.57	-9.61304
kcal/mol	69	-10.71	-11.46	-138.399	58.4017	37.3479	83.4762	9.41457	12.8979	-10.2385	-10.3776	-10.5782	-10.3331	-10.387	-39.3713	6.757	-10	0.376893	-126.488	-11.1353	-125.75	-11.1093
kcal/mol	70	-10.3	-10.73	-134.463	58.6372	36.661	73.8318	10.3738	14.6579	-10.0806	-10.1488	-10.146	-10.1538	-10.1559	-36.7455	0.4254	-10.1	0.146227	-122.587	-10.8143	-121.368	-10.8142

## Sheet: SHP-2
Affinity unit	Ligand	Exp. ΔG	FEP	FMO	COSMO	GBSA	PBSA	SE	IE	FMO_COSMO	FMO_GBSA	FMO_PBSA	FMO_COSMO_SE(FMOScore)	FMO_COSMO_SE_IE	MMGBSA	MMPBSA	Vina	Δprep-Δexp(FMOScore)	FMO(PCM)	FMO_PCM	FMO(SMD)	FMO_SMD
kcal/mol	E1	-8.99	-9.13	-108.151	191.403	126.432	165.533	9.787	33.9795	-8.22336	-7.99359	-7.95954	-8.5754	-8.59068	-54.7778	-15.6772	-11.5	0.4146	-73.843	-7.02608	-74.278	-7.25223
kcal/mol	E2	-8.28	-7.93	-103.553	191.874	133.178	168.823	12.591	35.6521	-8.16663	-8.03109	-7.9059	-8.38204	-8.37506	-54.9799	-19.3349	-11.6	-0.102042	-67.564	-6.48183	-68.203	-6.78104
kcal/mol	E3	-8.22	-7.68	-106.709	186.873	133.675	171.203	11.343	40.4955	-8.04868	-8.09795	-8.00403	-8.38887	-8.34709	-52.9605	-15.4329	-10.2	-0.168869	-74.935	-7.12073	-74.863	-7.2976
kcal/mol	E4	-8.2	-7.03	-102.039	184.522	126.535	163.798	11.847	28.8333	-7.89616	-7.88336	-7.80749	-8.23402	-8.30427	-53.4109	-16.1477	-10.2	-0.0340162	-67.673	-6.49128	-68.147	-6.7767
kcal/mol	E5	-7.56	-6.15	-101.682	187.764	114.213	161.665	35.021	27.1283	-7.99925	-7.65429	-7.77175	-7.30427	-7.36936	-50.0799	-2.6277	-10.3	0.255733	-66.293	-6.37167	-66.4	-6.6412
kcal/mol	E6	-9.07	-10.86	-128.997	198.741	145.842	189.623	28.298	39.4738	-8.79827	-8.72643	-8.7184	-8.31385	-8.26727	-59.6914	-15.9105	-11.2	0.756148	-96.467	-8.98708	-96.638	-8.9865
kcal/mol	E7	-9.75	-9.27	-141.737	215.013	108.516	142.374	7.552	32.5151	-9.54498	-8.28601	-8.36292	-9.7686	-9.78515	-47.9814	-14.1235	-11.3	-0.0185964	-105.456	-9.76622	-105.788	-9.69619
kcal/mol	E8	-9.71	-9.85	-125.846	190.428	131.845	171.523	16.291	37.0305	-8.46977	-8.41586	-8.41256	-8.59766	-8.59435	-55.7846	-16.106	-10.8	1.11234	-95.942	-8.94157	-96.907	-9.00737
kcal/mol	E9	-8.79	-9.73	-121.581	185.878	113.903	147.656	25.57	39.3147	-8.24988	-8.01364	-8.00693	-8.0295	-8.00238	-54	-20.2477	-10.5	0.760502	-91.757	-8.57882	-93.128	-8.71426
kcal/mol	E14	-9.78	-9.38	-136.083	200.62	147.646	176.808	7.228	36.5009	-8.97305	-8.88896	-8.69869	-9.38168	-9.3802	-52.9227	-23.7602	-10.3	0.398324	-101.821	-9.45115	-103.447	-9.51462
kcal/mol	E22	-9.24	-8.79	-141.654	196.88	148.345	184.026	11.862	30.5914	-8.93548	-9.00377	-8.91181	-9.20697	-9.26964	-56.0159	-20.3348	-11	0.0330274	-100.8	-9.36265	-101.215	-9.3415
kcal/mol	E23	-8.74	-8.29	-139.511	192.482	142.338	178.888	11.69	32.6788	-8.75418	-8.85597	-8.79861	-9.08435	-9.13289	-53.1504	-16.5999	-11.2	-0.344349	-99.88	-9.28291	-100.065	-9.25231
kcal/mol	E24	-9.08	-8.14	-145.448	160.29	104.392	148.426	13.961	47.1981	-7.7681	-8.2796	-8.52133	-8.42746	-8.394	-37.8374	6.1966	-11	0.65254	-104.782	-9.7078	-105.833	-9.69968
kcal/mol	E25	-8.87	-7.67	-144.761	199.372	141.068	178.664	22.77	46.51	-9.06808	-8.92932	-8.90655	-8.84869	-8.74927	-48.3246	-10.7285	-11.1	0.0213087	-107.629	-9.95457	-107.017	-9.79151
kcal/mol	E26	-8.96	-9	-181.139	206.57	160.745	197.07	37.441	37.263	-9.88331	-9.95186	-9.91841	-9.02967	-9.02458	-50.8003	-14.4756	-9.2	-0.0696654	-142.448	-12.9726	-142.486	-12.5425
kcal/mol	E27	-8.52	-8.65	-110.836	161.268	96.6007	130.898	25.802	39.1043	-7.25496	-7.50411	-7.55839	-7.31481	-7.32297	-37.2307	-2.9333	-10.7	1.20519	-77.838	-7.37236	-78.733	-7.59777
kcal/mol	E28	-8.46	-8.07	-166.604	181.506	136.085	176.283	15.979	39.2798	-8.8134	-9.23995	-9.33654	-9.16417	-9.18562	-53.5216	-13.3237	-11.9	-0.70417	-129.703	-11.8679	-130.209	-11.5903
kcal/mol	E29	-7.62	-6.85	-138.468	182.304	125.121	160.605	16.706	43.2062	-8.39637	-8.52593	-8.53486	-8.64009	-8.60056	-49.352	-13.8683	-10.9	-1.02009	-102.304	-9.49301	-102.727	-9.45878
kcal/mol	E30	-9.16	-8.87	-128.063	180.906	130.921	163.702	8.68	31.8337	-8.18535	-8.43985	-8.356	-8.7657	-8.83525	-43.756	-10.975	-11.8	0.394296	-94.073	-8.77957	-94.158	-8.79415
kcal/mol	S2	-6.71	-7.74	-84.246	151.378	90.4467	129.315	26.809	32.1341	-6.50387	-6.90531	-6.97572	-6.58522	-6.65606	-44.5579	-5.6901	-9	0.124775	-52.194	-5.1496	-53.246	-5.62096
kcal/mol	S3	-5.46	-6.55	-83.269	175.53	115.234	157.26	26.232	37.4454	-7.29852	-7.33503	-7.32452	-7.09286	-7.07154	-46.1006	-4.0747	-11.3	-1.63286	-53.081	-5.22648	-54.133	-5.68975
kcal/mol	S4	-5.82	-5.94	-90.232	158.367	79.8573	121.116	25.989	46.324	-6.8327	-6.82386	-6.99379	-6.87356	-6.80148	-45.1863	-3.928	-10.2	-1.05356	-61.13	-5.92415	-61.574	-6.26689
kcal/mol	S6	-8.03	-9.32	-104.804	190.331	125.372	162.886	10.517	31.459	-8.13461	-7.91307	-7.85384	-8.46136	-8.4996	-52.6169	-15.1034	-11.4	-0.431358	-69.902	-6.68448	-70.43	-6.95377
kcal/mol	S7	-7.08	-8.92	-76.518	164.912	107.326	148.564	37.5184	41.7674	-6.83589	-7.0684	-7.06693	-6.26809	-6.21039	-45.4751	-4.2374	-9.9	0.811909	-51.067	-5.05191	-49.76	-5.35058
kcal/mol	S10	-7.15	-7.32	-135.202	183.924	123.154	161.233	27.2498	41.3476	-8.39918	-8.4305	-8.47417	-8.16387	-8.12977	-47.7518	-9.6727	-10.5	-1.01387	-93.523	-8.7319	-71.993	-7.075
kcal/mol	S11	-6.35	-6.49	-132.214	173.355	124.667	161.875	59.0858	27.5777	-7.99758	-8.40303	-8.41954	-6.52997	-6.62197	-48.5753	-11.3672	-9.3	-0.179966	-94.513	-8.81771	-82.799	-7.91313

## Sheet: SYK
Affinity unit	Ligand	Exp. ΔG	FEP	FMO	COSMO	GBSA	PBSA	SE	IE	FMO_COSMO	FMO_GBSA	FMO_PBSA	FMO_COSMO_SE(FMOScore)	FMO_COSMO_SE_IE	MMGBSA	MMPBSA	Vina	Δprep-Δexp(FMOScore)	FMO(PCM)	FMO_PCM	FMO(SMD)	FMO_SMD
kcal/mol	1	-12.39	-12.21	-133.574	194.793	241.207	278.878	16.8038	63.8116	-12.3228	-11.4524	-11.5822	-12.2436	-12.2402	-49.0323	-11.3608	-10.1	0.146383	-106.694	-14.5757	-112.341	-12.2821
kcal/mol	2	-11.01	-10.49	-108.703	-77.4534	32.8838	65.5696	7.91698	12.8191	-10.5194	-10.2694	-10.5542	-10.8158	-10.8151	-36.6284	-3.9426	-9.1	0.194156	-73.036	-3.27649	-84.652	-8.75556
kcal/mol	3	-8.64	-6.76	-108.873	-241.311	30.3288	66.7392	28.3332	18.9515	-9.6203	-9.83837	-10.5604	-9.37677	-9.37569	-37.1905	-0.7801	-9.1	-0.736767	-83.877	-6.91587	-85.681	-8.88661
kcal/mol	4	-11.36	-9.49	-107.659	55.2437	29.9104	68.9695	9.81015	12.5824	-11.2364	-10.6017	-10.5445	-11.4254	-11.4247	-41.5854	-2.5263	-9.1	-0.0653669	-118.965	-18.6951	-92.867	-9.80183
kcal/mol	6	-11.69	-9.59	-132.583	-43.5295	41.6702	75.9171	10.224	12.2713	-10.9998	-10.8025	-11.0139	-11.2085	-11.2077	-42.2446	-7.9978	-9	0.481545	-94.134	-10.3592	-111.807	-12.214
kcal/mol	7	-10.79	-10.29	-117.558	-52.5532	31.8295	66.8457	10.5819	13.3368	-10.7653	-10.4997	-10.7177	-10.9709	-10.9701	-41.0635	-6.0473	-8.4	-0.180874	-85.128	-7.33584	-89.143	-9.32753
kcal/mol	8	-9.78	-10.6	-110.462	-67.4451	35.4034	66.8494	21.213	20.0282	-10.5961	-10.3286	-10.5894	-10.4949	-10.4938	-34.9931	-3.5471	-9.1	-0.714935	-91.675	-9.5337	-95.422	-10.1272
kcal/mol	10	-11.81	-12.9	-152.874	110.459	219.812	257.514	6.10338	49.6735	-12.0964	-11.5871	-11.8732	-12.3615	-12.3588	-48.2634	-10.5619	-10.2	-0.551486	-42.677	6.9152	-121.465	-13.4441
kcal/mol	11	-10.33	-10.04	-87.642	-34.1074	25.571	58.6561	6.9943	14.9192	-10.4987	-9.99348	-10.1547	-10.8111	-10.8103	-36.3521	-3.267	-9	-0.481077	-73.796	-3.53162	-66.381	-6.42854
kcal/mol	12	-11.01	-9.98	-117.912	-38.2629	20.4088	55.1782	14.7782	12.551	-10.8483	-10.5442	-10.6924	-10.9241	-10.9233	-38.8591	-4.0897	-8.9	0.0859457	-95.084	-10.6781	-96.322	-10.2419
kcal/mol	13	-11.49	-10.59	-128.417	-36.5203	32.8274	65.9223	14.8618	15.6732	-10.9871	-10.7437	-10.9115	-11.057	-11.0561	-39.3765	-6.2816	-8.9	0.433045	-98.114	-11.6953	-98.768	-10.5534
kcal/mol	14	-10.33	-10.43	-110.839	-62.832	43.7815	73.3848	14.2648	26.4982	-10.6261	-10.3478	-10.614	-10.7285	-10.7271	-39.3553	-9.752	-9.2	-0.398539	-89.903	-8.93883	-91.543	-9.6332
kcal/mol	15	-11.06	-10.83	-123.023	-28.3593	31.5518	69.1846	13.6924	12.6385	-10.9656	-10.6653	-10.8228	-11.0683	-11.0676	-39.1589	-1.5261	-9.9	-0.00830606	-95.466	-10.8064	-97.367	-10.375
kcal/mol	16	-11.12	-10.63	-108.544	79.3498	29.9692	64.1773	14.6648	16.691	-11.3799	-10.682	-10.5475	-11.4156	-11.4147	-38.6689	-4.4608	-8.8	-0.295627	-79.978	-5.60696	-80.137	-8.18052
kcal/mol	18	-10.89	-10.48	-115.958	-60.0991	28.1665	61.71	20.8959	22.3474	-10.7041	-10.4501	-10.6748	-10.608	-10.6068	-37.682	-4.1385	-8.9	0.281985	-86.884	-7.92534	-87.881	-9.1668
kcal/mol	19	-12.77	-11.17	-131.34	-42.1817	32.3631	78.9204	16.613	17.7991	-10.9919	-10.783	-10.9996	-11.0114	-11.0104	-51.6077	-5.0504	-9.8	1.75858	-110.401	-15.8201	-111.673	-12.197
kcal/mol	20	-11.49	-11.09	-126.669	-39.7071	32.1588	69.7191	9.45994	23.6906	-10.9481	-10.7029	-10.8902	-11.1794	-11.1781	-39.3159	-1.7556	-10.2	0.310613	-99.822	-12.2687	-101.844	-10.9451
kcal/mol	21	-9.81	-10.35	-113.165	-248.885	45.707	82.2963	17.8343	48.991	-9.63145	-9.89795	-10.6802	-9.70024	-9.69758	-41.5964	-5.0072	-8.5	0.10976	-90.909	-9.27655	-93.279	-9.8543
kcal/mol	23	-11.84	-11.17	-129.942	-30.2215	32.4153	73.9991	11.8966	24.147	-11.0405	-10.7887	-10.961	-11.1952	-11.1939	-44.6863	-3.1025	-9.9	0.644804	-102.656	-13.2201	-103.913	-11.2087
kcal/mol	24	-10.14	-10.54	-119.919	-101.471	46.4371	74.0164	27.4436	67.6329	-10.5253	-10.4139	-10.7798	-10.2506	-10.247	-40.046	-12.4666	-8.5	-0.110644	-100.399	-12.4624	-103.194	-11.1171
kcal/mol	25	-11.72	-13.18	-141.074	132.826	195.28	238.721	12.4721	32.2367	-12.0742	-11.4274	-11.6089	-12.1454	-12.1436	-45.9765	-2.5351	-10.1	-0.425367	-120.285	-19.1382	-122.024	-13.5153
kcal/mol	26	-10.57	-10.32	-113.591	-65.0995	26.3181	60.887	19.1993	26.302	-10.6475	-10.3929	-10.6298	-10.6041	-10.6027	-36.982	-2.4131	-8.4	-0.0341442	-91.958	-9.62871	-93.585	-9.89327
kcal/mol	27	-9.96	-10.06	-117.486	-243.995	40.4809	71.3315	18.2173	42.4364	-9.71151	-9.99109	-10.7285	-9.76592	-9.76361	-36.6896	-5.839	-9.5	0.194077	-88.979	-8.62864	-91.51	-9.629
kcal/mol	28	-12.03	-12.81	-136.607	164.431	212.215	253.703	27.0456	27.2458	-12.1931	-11.4282	-11.5688	-11.8221	-11.8205	-45.9943	-4.5058	-10.8	0.20792	-32.027	10.4905	-114.331	-12.5355
kcal/mol	29	-10.55	-11.05	-112.766	-64.9434	45.6671	78.207	13.0608	11.8601	-10.6382	-10.378	-10.6619	-10.7766	-10.7759	-40.43	-7.8901	-8.7	-0.226554	-90.801	-9.2403	-92.729	-9.78425
kcal/mol	30	-10.48	-10.5	-117.558	-89.3458	24.6741	56.8271	10.5809	16.8988	-10.563	-10.4022	-10.6905	-10.7829	-10.782	-38.5069	-6.3538	-8.4	-0.302893	-87.495	-8.13046	-89.143	-9.32753
kcal/mol	31	-11.19	-10.93	-140.525	-47.5585	46.648	82.9111	17.2669	35.569	-11.0754	-10.9392	-11.1764	-11.0752	-11.0732	-39.2436	-2.9805	-8.8	0.114811	-120.59	-19.2406	-121.816	-13.4888
kcal/mol	32	-9.81	-11.33	-111.722	-34.0278	177.413	227.665	31.1152	10.882	-10.7954	-10.4405	-11.0483	-10.388	-10.3874	-45.2169	5.0351	-10.1	-0.578006	-78.595	-5.14267	-81.403	-8.34176
kcal/mol	33	-10.42	-11.51	-116.524	-12.5452	31.9254	70.1592	22.3202	17.7339	-10.9726	-10.5866	-10.708	-10.8157	-10.8147	-39.1369	-0.9031	-9.7	-0.395705	-94.88	-10.6096	-96.103	-10.214
kcal/mol	34	-11.42	-11.59	-132.675	-37.1929	52.8165	97.9609	26.5444	22.5694	-11.0358	-10.821	-11.0753	-10.7593	-10.758	-47.2708	-2.1264	-10.3	0.660731	-110.607	-15.8893	-112.572	-12.3115
kcal/mol	35	-10.86	-12.83	-151.512	-16.2368	55.3946	97.8846	17.1703	25.55	-11.3828	-11.2261	-11.4156	-11.3704	-11.3689	-48.5571	-6.0671	-10.5	-0.51037	-122.486	-19.8771	-124.684	-13.8541
kcal/mol	36	-10.78	-11.54	-141.364	-42.9133	47.1648	81.5897	13.9882	18.3341	-11.1112	-10.9671	-11.188	-11.206	-11.2049	-41.4119	-6.9869	-8.9	-0.425992	-112.551	-16.5419	-113.559	-12.4372
kcal/mol	37	-10.67	-12.06	-139.747	-33.4825	51.8848	101.422	27.2156	27.5397	-11.1432	-10.962	-11.2126	-10.8435	-10.842	-47.4825	2.0546	-10.1	-0.173519	-116.889	-17.9982	-118.938	-13.1223
kcal/mol	38	-10.61	-12.79	-143.896	-48.7193	46.7422	92.0803	25.0612	27.3106	-11.1104	-10.9987	-11.2622	-10.8793	-10.8778	-47.1759	-1.8378	-10.3	-0.269323	-121.888	-19.6764	-123.737	-13.7335
kcal/mol	39	-10.3	-10.82	-117.027	-95.5213	39.3374	72.2225	20.1906	17.4294	-10.5225	-10.376	-10.7227	-10.4607	-10.4598	-38.524	-5.6389	-9	-0.160736	-96.087	-11.0148	-98.052	-10.4622
kcal/mol	40	-11.08	-11.41	-89.752	-35.9294	33.6775	76.5065	31.1254	24.1723	-10.5147	-10.0278	-10.2412	-10.1135	-10.1122	-42.389	0.4399	-8.7	0.96651	-98.059	-11.6768	-99.349	-10.6274
kcal/mol	41	-12.07	-11.53	-128.237	-56.2527	30.4886	69.4869	12.416	23.5617	-10.8764	-10.6881	-10.9179	-11.0263	-11.025	-41.4261	-2.4278	-9.7	1.04371	-100.896	-12.6292	-103.067	-11.1009
kcal/mol	42	-10.82	-13.39	-148.519	-55.2033	59.9757	103.847	13.1373	21.5518	-11.1317	-11.0673	-11.3777	-11.2545	-11.2533	-51.3749	-7.504	-10.3	-0.434496	-113.851	-16.9783	-120.686	-13.3449
kcal/mol	43	-10.4	-9.96	-135.634	-108.331	45.5263	84.3144	22.3357	14.9242	-10.6809	-10.6874	-11.0918	-10.5558	-10.555	-42.6913	-3.9032	-8.6	-0.155847	-116.695	-17.9331	-118.196	-13.0278

## Sheet: TNKS2
Affinity unit	Ligand	Exp. ΔG	FEP	FMO	COSMO	GBSA	PBSA	SE	IE	FMO_COSMO	FMO_GBSA	FMO_PBSA	FMO_COSMO_SE(FMOScore)	FMO_COSMO_SE_IE	MMGBSA	MMPBSA	Vina	Δprep-Δexp(FMOScore)	FMO(PCM)	FMO_PCM	FMO(SMD)	FMO_SMD
kcal/mol	1a	-8.55	-8.09	-94.467	210.408	17.0624	45.0949	15.8559	7.58536	-8.79705	-10.2962	-10.3156	-8.8153	-8.70634	-36.6014	-8.5688	-11.3	-0.265302	-91.701	-8.92606	-92.151	-8.86115
kcal/mol	1b	-9.94	-9.58	-92.541	146.012	20.8834	52.5963	13.2093	11.2846	-9.63738	-10.1496	-10.159	-9.66136	-9.6061	-41.0613	-9.3484	-9.5	0.278645	-91.517	-8.87585	-91.838	-8.7764
kcal/mol	3a	-11	-12.41	-98.581	88.7921	20.1569	55.1162	12.5851	12.2522	-10.6584	-10.5729	-10.5819	-10.7207	-10.8412	-44.2595	-9.3002	-12.1	0.279336	-97.14	-10.4101	-97.526	-10.3165
kcal/mol	3b	-11.52	-12.04	-98.224	72.1097	16.632	51.467	12.9455	9.00342	-10.8811	-10.5595	-10.5661	-10.9152	-11.3496	-44.2142	-9.3793	-12.5	0.604835	-97.19	-10.4237	-97.639	-10.3471
kcal/mol	5a	-10.76	-11.38	-98.041	93.0829	30.2921	61.4497	12.9214	13.263	-10.5788	-10.5024	-10.527	-10.6285	-10.6734	-44.5291	-13.3715	-12	0.131453	-95.849	-10.0578	-96.758	-10.1086
kcal/mol	5b	-10.47	-11.97	-105.997	92.0591	21.5788	56.6732	14.2425	9.85425	-10.8748	-11.0852	-11.1053	-10.9713	-11.2086	-42.297	-7.2026	-8.3	-0.501323	-99.956	-11.1784	-101.243	-11.323
kcal/mol	5c	-9.96	-11.82	-86.045	92.4058	23.9982	60.7845	17.4857	11.3091	-10.1638	-9.68665	-9.67555	-9.94533	-10.3427	-44.9956	-8.2093	-9.3	0.014671	-84.551	-6.97517	-85.34	-7.01695
kcal/mol	5d	-10.89	-10.9	-100.213	75.9857	23.6394	58.1694	12.8171	9.32931	-10.8968	-10.6754	-10.69	-10.9596	-11.3314	-41.8421	-7.312	-12.1	-0.069627	-98.496	-10.7801	-99.434	-10.8332
kcal/mol	5e	-10.11	-10.93	-91.645	95.8431	21.4604	56.0481	17.1414	14.0023	-10.3135	-10.0852	-10.0862	-10.1694	-10.3151	-44.0414	-9.4537	-11.4	-0.0593899	-89.702	-8.38063	-90.59	-8.43848
kcal/mol	5f	-10.26	-11.45	-99.767	101.479	30.8908	62.1112	14.0947	11.9629	-10.5214	-10.6207	-10.648	-10.5618	-10.6614	-43.7851	-12.5647	-12.4	-0.301828	-97.625	-10.5424	-98.528	-10.5878
kcal/mol	5g	-10.81	-11.9	-98.756	83.4237	27.8732	60.7475	13.4596	16.1169	-10.7403	-10.5601	-10.5796	-10.774	-10.6922	-41.9888	-9.1145	-12.4	0.0359771	-99.535	-11.0636	-97.04	-10.1849
kcal/mol	5h	-10.05	-10.25	-106.695	95.9016	31.571	68.8755	14.7858	13.5472	-10.8453	-11.1014	-11.123	-10.9363	-10.9199	-45.471	-8.1666	-8.2	-0.886341	-104.036	-12.2917	-105.059	-12.3562
kcal/mol	5i	-12.08	-13.17	-95.907	80.4401	27.6274	61.5388	10.1191	13.1913	-10.6816	-10.3623	-10.375	-10.7815	-10.8457	-45.0539	-11.1426	-10.2	1.2985	-93.874	-9.51896	-94.906	-9.60712
kcal/mol	5j	-11.08	-11.51	-96.338	76.6396	22.8722	58.371	13.0622	14.7157	-10.7505	-10.4078	-10.4139	-10.7641	-10.821	-46.6777	-11.1789	-12.3	0.31594	-94.839	-9.78226	-96.099	-9.93014
kcal/mol	5k	-10.96	-10.87	-102.624	86.6124	24.9629	60.2511	13.6457	16.963	-10.8323	-10.8391	-10.856	-10.9053	-10.7222	-40.6588	-5.3706	-10.3	0.0547144	-100.706	-11.3831	-101.638	-11.4299
kcal/mol	5l	-10.09	-11.92	-102.404	101.987	32.0194	64.6927	11.7457	12.8753	-10.6076	-10.8009	-10.8288	-10.7474	-10.7016	-41.9335	-9.2603	-12.4	-0.657444	-100.02	-11.1959	-100.984	-11.2528
kcal/mol	5m	-12.69	-12.51	-102.336	87.6162	24.2774	58.4054	11.7457	12.0063	-10.8079	-10.8213	-10.8404	-10.9354	-11.024	-44.2181	-10.0901	-12.6	1.75463	-100.269	-11.2638	-101.264	-11.3287
kcal/mol	5n	-10.71	-10.93	-101.697	96.31	20.5996	55.033	20.6668	14.4312	-10.6626	-10.7887	-10.8038	-10.5236	-10.6416	-45.7612	-11.3278	-11.1	0.186403	-100.655	-11.3692	-101.012	-11.2604
kcal/mol	5o	-12.04	-12.67	-125.453	84.9509	21.5133	61.1006	31.2233	14.4475	-11.6637	-12.4416	-12.4774	-11.4599	-11.7015	-46.208	-6.6207	-8.2	0.580075	-126.219	-18.3443	-126.318	-18.1125
kcal/mol	5p	-10.5	-10.76	-102.756	71.6655	18.9211	57.8272	16.9222	13.6883	-11.0478	-10.8679	-10.8718	-11.0122	-11.2059	-43.7095	-4.8033	-8.1	-0.512233	-101.401	-11.5727	-101.631	-11.428
kcal/mol	7	-8.4	-9.01	-90.568	204.238	22.6664	55.4869	17.308	14.9533	-8.74611	-10.0062	-10.0111	-8.6733	-8.18806	-42.8337	-10.0132	-11.8	-0.273295	-88.628	-8.08759	-90.141	-8.31691
kcal/mol	8a	-10.81	-8.46	-102.589	56.3211	-51.8782	-3.3099	21.1059	23.7525	-11.2584	-11.0861	-11.0199	-11.0835	-10.8118	-49.7837	-1.2154	-12.9	-0.2735	-99.703	-11.1094	-100.253	-11.0549
kcal/mol	8b	-11.93	-10.05	-104.917	25.9241	-44.8892	5.4161	22.0845	28.3132	-11.7696	-11.2257	-11.1626	-11.5663	-11.1653	-50.2438	0.0615	-8.2	0.363716	-101.588	-11.6237	-102.185	-11.578
kcal/mol	8f	-11.81	-9.81	-104.522	29.3343	-58.6645	-19.6306	13.6894	26.8982	-11.7075	-11.2429	-11.2001	-11.7535	-11.2147	-46.7975	-3.0911	-13.8	0.0565058	-103.037	-12.0191	-106.291	-12.6898
kcal/mol	8c	-10.12	-8	-106.517	25.9796	-38.981	2.6915	11.7159	19.5266	-11.8254	-11.318	-11.2835	-11.9495	-11.8417	-41.4391	-2.4052	-9.8	-1.82951	-102.333	-11.827	-102.68	-11.7121
kcal/mol	8d	-12.49	-9.84	-97.186	55.8776	-40.8569	2.586	11.935	21.1023	-11.0734	-10.6737	-10.6202	-11.1131	-10.8287	-44.4029	-2.7305	-8.5	1.37692	-102.366	-11.836	-103.077	-11.8196
kcal/mol	8e	-10.24	-8.08	-108.607	24.1231	-47.8371	-4.1307	16.0417	19.9598	-11.9256	-11.4925	-11.45	-11.9418	-11.9083	-47.9493	-4.5065	-13.9	-1.70177	-93.566	-9.43492	-94.87	-9.59737

## Sheet: SHP-2_case
Compound	IC50uM	IC50nM	pIC50	ΔG experiment	FMO(gas)	COSMO	SE	deltaGFMO	deltaGFMOScore
A-S1	1.494	1.494e-06	5.82565	-7.94318	-146.17	190.188	9.58939	-7.73151	-7.67772
A-S2	15.61	1.561e-05	4.8066	-6.55372	-111.511	189.517	9.72211	-6.0704	-6.54478
A-S3	5.174	5.174e-06	5.28617	-7.20762	-118.015	190.95	7.74247	-6.38212	-7.12925
A-S4	23.49	2.349e-05	4.62912	-6.31173	-120.112	173.71	13.0661	-6.48263	-6.0666
A-S5	15.11	1.511e-05	4.82074	-6.573	-124.421	173.788	9.76848	-6.68914	-6.81292
A-S6	10.65	1.065e-05	4.97265	-6.78013	-125.275	184.509	10.2588	-6.73007	-6.84097
A-S7	11.25	1.125e-05	4.94885	-6.74768	-138.376	191.287	11.7004	-7.35797	-7.04952
A-S8	2.29	2.29e-06	5.64016	-7.69028	-159.382	198.028	12.1867	-8.36473	-7.68558
